# Supplementary material for: Resilin Distribution and Abundance in Apis mellifera across Biological Age Classes and Castes
Source: Insects. 2023 Sep 13;14(9):764. doi: 10.3390/insects14090764 (PMC10532044; doi:10.3390/insects14090764)
Supplement: Supplementary file 1 [file insects-14-00764-s001.zip]

Archive with 1 entries (1 files):
- insects-2490132-supplementary.pdf
